# Supplementary material for: Characterization of C5 Acylcarnitines and Related Dicarboxylic Acylcarnitines in Saudi Newborns: Screening, Confirmation, and Cutoff Variation
Source: Int J Neonatal Screen. 2025 May 12;11(2):36. doi: 10.3390/ijns11020036 (PMC12101313; doi:10.3390/ijns11020036)
Supplement: Supplementary file 1 [file IJNS-11-00036-s001.zip]

Archive with 1 entries (1 files):
- Supplementary Data .pdf
